# Supplementary material for: How to Make the Hospital an Option Again: Midwives’ and Obstetricians’ Experiences with a Designated Clinic for Women Who Request Different Care than Recommended in the Guidelines
Source: Int J Environ Res Public Health. 2021 Nov 5;18(21):11627. doi: 10.3390/ijerph182111627 (PMC8583448; doi:10.3390/ijerph182111627)
Supplement: Supplementary file 1 [file ijerph-18-11627-s001.zip]

Archive with 1 entries (1 files):
- ijerph-1443302-supplementary.pdf
